# Supplementary material for: Assessment of the Frequency of Sweetened Beverages Consumption among Adults in Poland
Source: Int J Environ Res Public Health. 2021 Jun 30;18(13):7029. doi: 10.3390/ijerph18137029 (PMC8296859; doi:10.3390/ijerph18137029)
Supplement: Supplementary file 1 [file ijerph-18-07029-s001.zip]

Archive with 1 entries (1 files):
- ijerph-1235716-supplementary.pdf
